# Supplementary material for: Cardioplegia at subnormothermia facilitates rapid functional resuscitation of hearts preserved in SOMAH for transplants
Source: J Cardiothorac Surg. 2014 Sep 20;9:155. doi: 10.1186/s13019-014-0155-z (PMC4182865; doi:10.1186/s13019-014-0155-z)
Supplement: Supplementary file 1 — Additional file 1: Somah Device - Representative of a Working Heart. (ZIP 9 MB) [file 13019_2014_155_MOESM1_ESM.zip]

Archive with 1 entries (1 files):
- 13019_2014_155_MOESM1_ESM.flv
